# Supplementary material for: Antioxidant Nutrients and Risk of Latent Autoimmune Diabetes in Adults and Type 2 Diabetes: A Swedish Case-Control Study and Mendelian Randomization Analysis
Source: Nutrients. 2023 May 30;15(11):2546. doi: 10.3390/nu15112546 (PMC10255589; doi:10.3390/nu15112546)
Supplement: Supplementary file 1 [file nutrients-15-02546-s001.zip]

Archive with 1 entries (1 files):
- nutrients-2386376-supplementary.pdf
